# Supplementary material for: Human–Wildlife Conflicts: Does Origin Matter?
Source: Animals (Basel). 2022 Oct 21;12(20):2872. doi: 10.3390/ani12202872 (PMC9598665; doi:10.3390/ani12202872)
Supplement: Supplementary file 1 [file animals-12-02872-s001.zip]

Archive with 1 entries (1 files):
- animals-1940979-supplementary.pdf
